# Supplementary material for: Carbapenem-resistant Klebsiella pneumoniae bloodstream infections in haematological malignances and hematopoietic stem cell transplantation: Clinical impact of combination therapy in a 10-year Brazilian cohort
Source: PLoS One. 2024 Jan 26;19(1):e0297161. doi: 10.1371/journal.pone.0297161 (PMC10817138; doi:10.1371/journal.pone.0297161)
Supplement: S1 File — Dataset containing information used in the study analysis, for each participant. Original data, in Portuguese, was translated to English. (XLSX) [file pone.0297161.s002.xlsx]

## Sheet: S1_File
wrd	sex	age	old	ecog	ecog2	bl_dis	bl_dis_3	st_bl_dis	bs_dis_rem	comorb	qt_30d	tcth	type_tcth	cond_tcth	surg_30d	cvc_30d	atb_px_30d	af_px_30d	type_af_px	atb_thr_30d	cef4_30d	crb_30d	pb_30d	type_dfi	dfi_aeth	dfi_pv	bsi_30d	kpc_col_180d	nt_bsi	nt_bsi_episode	nt_pf_bsi	nt_30d	nt_rcv	nt_14d_f	nt_30d_f	pitt	pitt_4	icu	aki	type_aki	aki_2	type_bsi	hypot	amk_ts	cip_ts	cef_ts	gen_ts	imp_ts	mer_ts
ui hematology	masculine	32.6082	no	1	no	lla	lla	recurrence	no	no	yes	no	without tcth	without tcth	no	yes	yes	yes	habitual	yes	yes	yes	no			no	no	yes	yes	yes	yes	yes	yes	no	no	0	no	yes	yes	3	yes	mbi-lcbi	no	s	r	r	s	r	r
ui hematology	masculine	58.6712	no	0	no	lma	lma	complete remission	yes	yes	yes	no	without tcth	without tcth	no	yes	yes	yes	habitual	yes	yes	yes	no			no	yes	no	yes	yes	yes	yes	yes	no	no	1	no	no	no		no	mbi-lcbi	no	s	r	r	r	r	r
ui hematology	masculine	19.5644	no	0	no	lla	lla	complete remission	yes	no	yes	no	without tcth	without tcth	no	yes	yes	yes	habitual	yes	no	yes	no			no	yes	no	yes	yes	yes	yes	yes	no	no	0	no	no	yes	2	yes	mbi-lcbi	no	s	r	r	r	r	r
ui hematology	feminine	17.2685	no	0	no	lma	lma	active disease - 1st qt	no	yes	yes	no	without tcth	without tcth	no	yes	yes	yes	habitual	yes	yes	yes	no			no	no	no	yes	yes	yes	yes	no	yes	yes	0	no	no	no		no	mbi-lcbi	no	r	r	r	s	r	r
adult general icu	feminine	62.6192	no	4	yes	lma	lma	recurrence	no	yes	no	no	without tcth	without tcth	no	yes	no	yes	habitual	yes	no	yes	yes			no	no	no	no	no	no	no	yes	no	no	8	yes	yes	no		no	cvc related primary	yes	s	r	r	s	r	r
ui hematology	masculine	42.274	no	1	no	lma	lma	active disease - 1st qt	no	yes	yes	no	without tcth	without tcth	no	yes	yes	yes	habitual	yes	yes	yes	no	dfi proven	candidemia	yes	no	no	yes	yes	yes	yes	no	yes	yes	1	no	yes	yes	1	no	mbi-lcbi	no	s	r	r	s	r	r
ui hematology	masculine	61.0055	no	2	no	lma	lma	active disease - 1st qt	no	yes	yes	no	without tcth	without tcth	no	yes	yes	yes	habitual	yes	yes	yes	yes	dfi proven	aspergillosis	yes	yes	no	no	no	no	yes	yes	no	no	0	no	no	yes	2	yes	cvc related primary	no	s	r	r	s	r	r
ui hematology	masculine	59.8301	no	2	no	lma	lma	active - refractory disease	no	yes	yes	no	without tcth	without tcth	no	yes	yes	yes	filamentous	yes	no	yes	yes	probable dfi	aspergillosis	yes	no	no	yes	yes	yes	yes	no	yes	yes	4	yes	yes	yes	2	yes	mbi-lcbi	yes	s	r	r	s	s	s
ui hematology	feminine	25.8384	no	0	no	lma	lma	active - refractory disease	no	no	yes	no	without tcth	without tcth	no	yes	no	yes	habitual	yes	yes	yes	no	dfi proven	aspergillosis	yes	yes	no	yes	yes	yes	yes	no	yes	yes	3	no	yes	yes	2	yes	secondary - skin and soft tissues	yes	s	r	r	s	r	r
ui hematology	masculine	38.5534	no	2	no	lma	lma	complete remission	yes	no	yes	no	without tcth	without tcth	no	yes	yes	yes	habitual	yes	yes	yes	no			no	yes	no	no	yes	no	yes	yes	yes	no	0	no	no	no		no	cvc related primary	no	s	r	r	r	r	r
ui hematology	feminine	65.8027	yes	0	no	lla	lla	active disease - 1st qt	no	yes	yes	no	without tcth	without tcth	no	yes	yes	yes	habitual	yes	yes	yes	no			no	yes	no	yes	yes	yes	yes	yes	no	no	2	no	yes	yes	1	no	mbi-lcbi	no	s	r	r	r	r	r
ui hematology	feminine	29.9699	no	0	no	lma	lma	partial remission	yes	no	yes	no	without tcth	without tcth	no	yes	yes	yes	habitual	yes	no	yes	no	probable dfi	aspergillosis	yes	no	no	yes	yes	yes	yes	yes	yes	yes	1	no	yes	yes	1	no	mbi-lcbi	no	s	r	r	s	r	r
ui hematology	masculine	68.2685	yes	2	no	lma	lma	active disease - 1st qt	no	yes	yes	no	without tcth	without tcth	no	yes	no	yes	habitual	yes	no	yes	no			no	no	no	yes	yes	yes	yes	no	yes	yes	14	yes	yes	yes	3	yes	mbi-lcbi	yes	s	r	r	s	r	r
ui bone marrow transp. tmo	masculine	27.1836	no	0	no	lma	lma	active - refractory disease	no	no	yes	yes	unrelated allogeneic	myeloablative	no	yes	yes	yes	habitual	yes	no	yes	no			no	yes	yes	yes	yes	yes	yes	yes	no	no	1	no	no	yes	1	no	mbi-lcbi	no	s	r	r	s	r	r
ui hematology	feminine	53.4658	no	3	yes	lla	lla	active disease - 1st qt	no	yes	yes	no	without tcth	without tcth	no	yes	yes	yes	habitual	yes	yes	yes	no			no	no	yes	yes	yes	yes	yes	yes	no	no	0	no	no	no		no	mbi-lcbi	no	s	r	r	r	r	r
ui hematology	feminine	76.0164	yes	3	yes	lma	lma	active disease - 1st qt	no	yes	yes	no	without tcth	without tcth	yes	yes	yes	yes	habitual	yes	no	yes	yes	dfi proven	aspergillosis	yes	yes	yes	yes	yes	no	yes	no	yes	yes	12	yes	yes	yes	2	yes	mbi-lcbi	yes	s	r	r	r	r	r
ui hematology	feminine	58.1589	no	1	no	lma	lma	active disease - 1st qt	no	yes	yes	no	without tcth	without tcth	no	yes	yes	yes	habitual	yes	yes	no	no			no	no	yes	yes	yes	yes	yes	no	yes	yes	0	no	no	no		no	mbi-lcbi	no	s	r	r	r	r	r
ui bone marrow transp. tmo	masculine	54.2877	no	2	no	lla	lla	recurrence	no	yes	yes	yes	related allogeneic	non-myeloablative	no	yes	yes	yes	habitual	yes	yes	yes	no	dfi proven	candidemia	yes	no	no	yes	yes	yes	yes	yes	yes	no	0	no	no	yes	3	yes	mbi-lcbi	no	s	r	r	r	r	r
ui hematology	masculine	19.6575	no	0	no	lla	lla	active disease - 1st qt	no	no	yes	no	without tcth	without tcth	no	yes	yes	yes	filamentous	yes	yes	no	no	dfi possible		no	yes	no	yes	yes	yes	yes	yes	no	no	2	no	yes	yes	2	yes	mbi-lcbi	yes	s	r	r	r	r	r
ui hematology	masculine	66.9534	yes	2	no	lla	lla	active disease - 1st qt	no	yes	yes	no	without tcth	without tcth	no	yes	yes	yes	filamentous	yes	no	yes	yes			no	no	no	yes	yes	no	yes	yes	no	no	2	no	no	no		no	cvc related primary	yes	s	r	r	r	r	r
ui hematology	masculine	65.5808	yes	3	yes	lma	lma	active disease - 1st qt	no	yes	yes	no	without tcth	without tcth	no	yes	no	yes	habitual	yes	yes	yes	no	dfi possible		no	no	no	yes	yes	yes	yes	no	yes	yes	6	yes	yes	yes	3	yes	mbi-lcbi	yes	r	r	r	r	r	r
ui bone marrow transp. tmo	masculine	39.2767	no	2	no	multiple myeloma	outros	partial remission	yes	no	yes	yes	autologous	non-myeloablative	no	yes	yes	yes	habitual	yes	no	yes	no			no	yes	yes	yes	yes	yes	yes	yes	no	no	0	no	no	no		no	mbi-lcbi	no	s	r	r	r	r	r
ui bone marrow transp. tmo	feminine	25.8027	no	0	no	lla	lla	recurrence	no	yes	yes	yes	unrelated allogeneic	myeloablative with reduced intensity	no	yes	yes	yes	habitual	yes	no	yes	no			no	no	yes	yes	yes	yes	yes	yes	no	no	0	no	no	yes	1	no	mbi-lcbi	no	s	r	r	r	r	r
ui hematology	masculine	33.4247	no	0	no	lla	lla	recurrence	no	yes	yes	no	without tcth	without tcth	no	yes	yes	yes	habitual	yes	yes	yes	no			no	yes	no	yes	yes	yes	yes	yes	no	no	3	no	yes	yes	3	yes	mbi-lcbi	yes	s	r	r	r	r	r
ui hematology	masculine	56.4164	no	2	no	lma	lma	active disease - 1st qt	no	yes	yes	no	without tcth	without tcth	no	yes	no	yes	habitual	yes	yes	yes	no			no	yes	no	yes	yes	yes	yes	no	yes	yes	0	no	yes	yes	3	yes	mbi-lcbi	no	r	r	r	r	r	r
ui hematology	feminine	60.5945	no	0	no	lma	lma	recurrence	no	yes	yes	no	without tcth	without tcth	no	yes	yes	yes	habitual	yes	yes	yes	yes	probable dfi	aspergillosis	yes	yes	no	yes	yes	yes	yes	no	yes	yes	1	no	yes	yes	3	yes	mbi-lcbi	no	r	r	r	r	r	r
ui bone marrow transp. tmo	feminine	37.6767	no	2	no	non-hodking lymphoma	outros	complete remission	yes	yes	yes	yes	autologous	non-myeloablative	no	yes	yes	yes	habitual	yes	yes	yes	no			no	no	no	yes	yes	yes	yes	yes	no	no	0	no	no	no		no	mbi-lcbi	no	s	r	r	s	r	r
ui hematology	masculine	43.6521	no	2	no	lma	lma	recurrence	no	yes	yes	no	without tcth	without tcth	no	yes	yes	yes	habitual	no	no	no	no			no	no	no	yes	yes	yes	yes	yes	no	no	1	no	no	yes	2	yes	mbi-lcbi	no	s	r	r	r	r	r
er icu	feminine	69.4548	yes	2	no	lla	lla	active disease - 1st qt	no	yes	yes	no	without tcth	without tcth	no	yes	yes	yes	habitual	yes	yes	yes	no			no	no	no	yes	yes	yes	yes	yes	no	no	2	no	yes	yes	3	yes	mbi-lcbi	yes	r	r	r	r	r	r
medical clinic icu	feminine	61.9616	no	1	no	myelofibrosis	outros	recurrence	no	yes	no	yes	related allogeneic	non-myeloablative	no	yes	yes	yes	habitual	yes	yes	yes	no			no	no	no	yes	yes	yes	yes	no	yes	yes	8	yes	yes	yes	3	yes	mbi-lcbi	yes	r	r	r	r	r	r
ui hematology	feminine	19.5452	no	2	no	lla	lla	active disease - 1st qt	no	no	yes	no	without tcth	without tcth	no	yes	yes	yes	habitual	yes	yes	yes	no			no	no	no	yes	yes	yes	yes	no	yes	yes	2	no	yes	yes	1	no	mbi-lcbi	yes	r	r	r	s	r	r
ui hematology	feminine	66.0164	yes	3	yes	lma	lma	active - refractory disease	no	yes	yes	no	without tcth	without tcth	no	yes	yes	yes	habitual	yes	no	yes	no	dfi proven	fusariosis	yes	yes	no	yes	yes	yes	yes	yes	no	no	0	no	no	yes	1	no	mbi-lcbi	no	r	r	r	r	r	r
ui hematology	masculine	26.4575	no	2	no	lma	lma	complete remission	yes	no	yes	no	without tcth	without tcth	no	yes	yes	yes	habitual	yes	no	yes	no			no	no	no	yes	yes	yes	yes	yes	no	no	0	no	no	no		no	mbi-lcbi	no	s	r	r	r	s	s
ui hematology	masculine	62.8658	no	2	no	lma	lma	active - refractory disease	no	yes	yes	no	without tcth	without tcth	no	yes	no	yes	filamentous	yes	no	yes	yes	probable dfi	aspergillosis	yes	no	no	yes	yes	yes	yes	no	yes	yes	0	no	no	no		no	mbi-lcbi	no	s	r	r	s	r	s
ui hematology	feminine	36.2959	no	2	no	lma	lma	complete remission	yes	no	yes	no	without tcth	without tcth	no	yes	yes	yes	habitual	no	no	no	no			no	no	no	yes	yes	yes	yes	no	yes	yes	3	no	yes	yes	3	yes	mbi-lcbi	yes	r	r	r	r	r	r
ui hematology	masculine	62.5863	no	1	no	lma	lma	complete remission	yes	yes	yes	no	without tcth	without tcth	yes	yes	yes	yes	habitual	no	no	no	no	dfi possible		no	no	no	yes	yes	yes	yes	yes	no	no	0	no	no	no		no	mbi-lcbi	no	s	r	r	r	s	r
ui hematology	masculine	27.9479	no	0	no	lma	lma	active disease - 1st qt	no	no	yes	no	without tcth	without tcth	no	yes	yes	yes	habitual	yes	yes	yes	no			no	no	yes	yes	yes	yes	yes	yes	no	no	1	no	no	no		no	mbi-lcbi	no	r	r	r	r	r	r
ui hematology	masculine	42.7123	no	1	no	lla	lla	active - refractory disease	no	yes	yes	no	without tcth	without tcth	no	yes	yes	yes	habitual	yes	no	yes	yes			no	yes	yes	no	yes	no	yes	yes	yes	no	2	no	no	yes	1	no	cvc related primary	yes	s	r	r	r	r	r
ui hematology	feminine	56.9233	no	1	no	lma	lma	recurrence	no	yes	yes	no	without tcth	without tcth	no	yes	no	yes	habitual	yes	yes	yes	no			no	no	yes	yes	yes	yes	yes	yes	no	no	0	no	yes	no		no	mbi-lcbi	no	s	r	r	r	r	r
ui hematology	masculine	30.3753	no	2	no	aplastic anemia	outros	active - refractory disease	no	no	no	no	without tcth	without tcth	yes	no	yes	yes	filamentous	yes	yes	yes	no	probable dfi	aspergillosis	yes	no	no	yes	yes	yes	yes	no	yes	yes	9	yes	yes	yes	1	no	mbi-lcbi	yes	r	r	r	r	r	r
ui hematology	masculine	53.9616	no	2	no	lmc blastic crisis	outros	active - refractory disease	no	yes	yes	no	without tcth	without tcth	yes	yes	yes	yes	habitual	yes	no	yes	no			no	no	no	yes	yes	no	yes	no	yes	yes	0	no	no	yes	1	no	secondary - skin and soft tissues	no	s	r	r	r	r	r
ui hematology	feminine	44.5096	no	1	no	lma	lma	active disease - 1st qt	no	no	yes	no	without tcth	without tcth	no	yes	yes	yes	habitual	yes	yes	yes	no	dfi possible		no	no	no	yes	yes	yes	yes	no	yes	yes	12	yes	yes	yes	3	yes	mbi-lcbi	yes	s	r	r	s	r	r
ui bone marrow transp. tmo	masculine	56.0658	no	2	no	hodgkin lymphoma	outros	active - refractory disease	no	yes	no	yes	autologous	non-myeloablative	no	yes	yes	yes	habitual	yes	no	yes	no			no	no	yes	no	no	no	no	yes	no	no	2	no	yes	yes	3	yes	cvc related primary	yes	s	r	r	r	r	r
ui bone marrow transp. tmo	feminine	27.1068	no	1	no	ptld	outros	partial remission	yes	yes	yes	yes	autologous	non-myeloablative	no	yes	yes	yes	habitual	yes	yes	yes	no			no	no	yes	yes	yes	yes	no	yes	no	no	0	no	no	no		no	mbi-lcbi	no	s	r	r	r	r	r
ui hematology	feminine	25.9425	no	1	no	lma	lma	active disease - 1st qt	no	no	yes	no	without tcth	without tcth	no	yes	yes	yes	habitual	yes	no	yes	no	probable dfi	aspergillosis	yes	no	no	yes	yes	yes	yes	yes	no	no	2	no	no	yes	2	yes	mbi-lcbi	yes	s	r	r	r	r	r
ui hematology	masculine	74.926	yes	2	no	lma	lma	active - refractory disease	no	no	yes	no	without tcth	without tcth	no	no	yes	yes	habitual	yes	yes	no	no			no	no	no	yes	yes	yes	yes	no	yes	yes	0	no	no	yes	1	no	secondary - skin and soft tissues	no	s	r	r	r	r	r
ui bone marrow transp. tmo	feminine	47.537	no	4	yes	lma	lma	active - refractory disease	no	no	no	yes	haploidentical allogeneic	non-myeloablative	no	yes	yes	yes	filamentous	yes	no	yes	yes	dfi proven	trichosporon asahii	yes	yes	no	yes	yes	yes	yes	no	yes	yes	8	yes	no	no		no	mbi-lcbi	yes	s	r	r	r	r	r
ui bone marrow transp. tmo	masculine	53.3863	no	1	no	lma	lma	active - refractory disease	no	yes	no	yes	related allogeneic	myeloablative	no	yes	yes	yes	habitual	yes	no	yes	yes			no	no	yes	yes	yes	yes	yes	no	yes	yes	0	no	no	yes	1	no	mbi-lcbi	no	s	r	r	r	r	r
ui hematology	masculine	54.5836	no	0	no	lla	lla	recurrence	no	no	yes	yes	related allogeneic	non-myeloablative	no	yes	yes	yes	filamentous	yes	no	yes	no	previous dfi	aspergillosis	no	no	no	yes	yes	yes	yes	yes	yes	no	1	no	no	yes	2	yes	mbi-lcbi	no	s	r	r	r	r	r
ui hematology	feminine	41.4877	no	2	no	lma	lma	active disease - 1st qt	no	yes	yes	no	without tcth	without tcth	no	yes	yes	yes	habitual	yes	yes	yes	no			no	no	no	yes	yes	yes	yes	no	yes	yes	3	no	yes	yes	3	yes	mbi-lcbi	yes	s	r	r	r	r	r
ui hematology	feminine	35.3479	no	1	no	lma	lma	active - refractory disease	no	no	yes	no	without tcth	without tcth	yes	yes	yes	yes	habitual	yes	yes	no	no			no	no	no	yes	yes	yes	yes	yes	no	no	0	no	no	no		no	mbi-lcbi	no	s	r	r	r	r	r
ui bone marrow transp. tmo	feminine	60.263	no	1	no	lma	lma	recurrence	no	no	yes	yes	unrelated allogeneic	myeloablative	no	yes	no	yes	habitual	yes	yes	no	no	probable dfi	aspergillosis	yes	no	no	yes	yes	yes	yes	yes	yes	no	0	no	no	no		no	mbi-lcbi	no	s	r	r	r	s	r
ui hematology	feminine	44.2438	no	0	no	lma	lma	recurrence	no	no	yes	no	without tcth	without tcth	no	yes	yes	yes	habitual	no	no	no	no			no	no	no	yes	yes	yes	no	yes	no	no	1	no	no	no		no	mbi-lcbi	no	r	r	r	r	r	r
ui bone marrow transp. tmo	feminine	66.0767	yes	3	yes	non-hodking lymphoma	outros	active - refractory disease	no	yes	yes	yes	autologous	non-myeloablative	no	yes	yes	yes	habitual	no	no	no	no			no	no	no	yes	yes	yes	yes	no	yes	yes	2	no	yes	yes	1	no	mbi-lcbi	yes	r	r	r	r	r	r
ui hematology	feminine	65.6219	yes	2	no	lma	lma	active disease - 1st qt	no	yes	yes	no	without tcth	without tcth	no	yes	yes	yes	habitual	yes	yes	yes	no			no	no	no	yes	yes	yes	yes	yes	no	no	0	no	no	yes	2	yes	mbi-lcbi	no	r	r	r	r	r	r
ui hematology	feminine	34.9068	no	2	no	lma	lma	active disease - 1st qt	no	no	yes	no	without tcth	without tcth	no	yes	yes	yes	habitual	yes	yes	yes	no			no	no	yes	yes	yes	yes	yes	yes	yes	no	0	no	no	no		no	mbi-lcbi	no	s	r	r	r	r	r
ui hematology	masculine	57.3178	no	0	no	lla	lla	active disease - 1st qt	no	yes	yes	no	without tcth	without tcth	no	no	yes	yes	habitual	yes	no	yes	no			no	yes	no	yes	yes	yes	yes	yes	no	no	2	no	no	yes	1	no	mbi-lcbi	yes	s	r	r	r	r	r
ui bone marrow transp. tmo	feminine	59.7315	no	2	no	lma	lma	active - refractory disease	no	yes	yes	yes	related allogeneic	myeloablative with reduced intensity	no	yes	no	yes	filamentous	yes	yes	yes	no			no	no	no	yes	yes	yes	yes	no	yes	no	2	no	no	yes	1	no	mbi-lcbi	yes	s	r	r	s	s	r
ui bone marrow transp. tmo	masculine	65.7041	yes	2	no	lla	lla	recurrence	no	yes	yes	yes	haploidentical allogeneic	myeloablative with reduced intensity	no	yes	yes	yes	habitual	yes	yes	no	no			no	no	yes	yes	yes	yes	yes	yes	no	no	0	no	no	yes	2	yes	mbi-lcbi	no	s	r	r	r	r	r
ui hematology	masculine	43.3205	no	1	no	lma	lma	active disease - 1st qt	no	yes	yes	no	without tcth	without tcth	no	no	yes	yes	habitual	yes	yes	no	no			no	no	no	yes	yes	yes	yes	yes	no	no	1	no	no	yes	2	yes	mbi-lcbi	no	s	r	r	r	r	r
ui bone marrow transp. tmo	masculine	63.4849	no	1	no	lla	lla	complete remission	yes	yes	yes	yes	unrelated allogeneic	myeloablative with reduced intensity	no	no	yes	yes	filamentous	yes	yes	no	no			no	no	yes	yes	yes	yes	yes	yes	yes	no	0	no	no	no		no	mbi-lcbi	no	s	r	r	r	r	r
ui bone marrow transp. tmo	masculine	83.4	yes	2	no	lma	lma	active - refractory disease	no	yes	yes	yes	haploidentical allogeneic	myeloablative with reduced intensity	no	yes	yes	yes	filamentous	yes	yes	no	no			no	no	yes	yes	yes	yes	yes	no	yes	yes	3	no	no	yes	1	no	mbi-lcbi	yes	r	r	r	r	r	r
ui hematology	feminine	63.7096	no	1	no	lma	lma	active disease - 1st qt	no	yes	yes	no	without tcth	without tcth	no	no	yes	yes	filamentous	yes	yes	no	no			no	no	no	yes	yes	yes	yes	no	yes	yes	3	no	no	yes	2	yes	mbi-lcbi	yes	r	r	r	r	r	r
ui hematology	feminine	53.5178	no	2	no	lma	lma	active disease - 1st qt	no	no	yes	no	without tcth	without tcth	no	yes	yes	yes	habitual	yes	yes	yes	yes			no	no	yes	yes	yes	yes	yes	yes	no	no	0	no	no	no		no	mbi-lcbi	no	s	r	r	s	r	r
ui bone marrow transp. tmo	masculine	67.7068	yes	1	no	lma	lma	complete remission	yes	yes	yes	yes	haploidentical allogeneic	myeloablative with reduced intensity	no	yes	no	yes	filamentous	yes	no	no	no			no	no	yes	yes	yes	yes	yes	yes	no	no	6	yes	yes	yes	3	yes	mbi-lcbi	yes	s	r	r	r	r	r
[truncated: 61 more columns]
